# Supplementary material for: Characterizing Food Policy Councils’ Network Partnerships and COVID-19 Responses
Source: Nutrients. 2024 Mar 22;16(7):915. doi: 10.3390/nu16070915 (PMC11013245; doi:10.3390/nu16070915)
Supplement: Supplementary file 1 [file nutrients-16-00915-s001.zip]

Archive with 1 entries (1 files):
- nutrients-2897082-supplementary.pdf
